# Supplementary material for: Radiation-induced miR-208a increases the proliferation and radioresistance by targeting p21 in human lung cancer cells
Source: J Exp Clin Cancer Res. 2016 Jan 12;35:7. doi: 10.1186/s13046-016-0285-3 (PMC4710038; doi:10.1186/s13046-016-0285-3)
Supplement: Additional file 1: Table S1. — Fold changes of all miRNAs in lung cancer after radiotherapy analyzed by miRNA microarray (sorted by P value from small to large). (XLS 126 kb) [file 13046_2016_285_MOESM1_ESM.xls]

## Sheet: Sheet1
miRNA ID	Well	AVG ΔCt (Ct(GOI) - Ave Ct (HKG))		2^-ΔCt		Fold Difference	T-TEST	Fold Up- or Down-Regulation
		放疗后	放疗前	放疗后	放疗前	放疗后 /放疗前	p value	放疗后 /放疗前
hsa-miR-29b-3p	E24	4.92881	3.75607	0.0328308	0.0740136	0.443578	0.00234392	-2.2544
hsa-miR-223-3p	K21	-4.30738	-4.84966	19.7993	28.8332	0.686684	0.0043162	-1.45627
hsa-miR-126-3p	M13	-1.85511	-2.13164	3.6178	4.38214	0.825578	0.00819363	-1.21127
hsa-miR-26b-5p	I13	-0.0798707	-0.436417	1.05692	1.35324	0.781032	0.0249948	-1.28036
hsa-miR-208a	I22	13.0099	14.1333	0.000121235	5.56473e-05	2.17863	0.0302293	2.17863
hsa-miR-200a-3p	A15	9.26645	7.4974	0.00162376	0.00553422	0.293403	0.0383013	-3.40828
hsa-miR-15b-5p	O08	1.64625	0.93535	0.31947	0.522916	0.610941	0.0385336	-1.63682
hsa-let-7c	E20	3.98441	3.51785	0.063179	0.0873014	0.723688	0.0411049	-1.38181
hsa-miR-382-5p	C04	7.3017	6.57761	0.00633827	0.0104699	0.605378	0.0424255	-1.65186
hsa-let-7i-3p	G04	8.80092	8.14235	0.00224213	0.00353923	0.633506	0.0491931	-1.57852
hsa-miR-324-5p	C19	3.61417	3.27499	0.081663	0.103307	0.790486	0.0524093	-1.26504
hsa-miR-30e-3p	O18	5.71315	5.13135	0.019062	0.0285305	0.668129	0.053952	-1.49672
UniSp3 IPC	G16	-4.10927	-3.61419	17.2589	12.2456	1.4094	0.0631225	1.4094
hsa-miR-15b-3p	G08	3.02491	2.52771	0.12286	0.173413	0.70848	0.064002	-1.41147
hsa-miR-30e-5p	G13	0.891406	0.231908	0.539089	0.851508	0.633099	0.0689507	-1.57953
hsa-miR-32-5p	C06	4.17917	3.46785	0.0552008	0.09038	0.610763	0.0698223	-1.6373
hsa-miR-17-5p	I05	5.34479	4.61084	0.0246069	0.0409261	0.601252	0.0705454	-1.6632
UniSp2	A17	13.5118	14.1333	8.56122e-05	5.56473e-05	1.53848	0.0710126	1.53848
UniSp4	C17	13.5118	14.1333	8.56122e-05	5.56473e-05	1.53848	0.0710126	1.53848
UniSp5	E17	13.5118	14.1333	8.56122e-05	5.56473e-05	1.53848	0.0710126	1.53848
cel-miR-39-3p	G17	13.5118	14.1333	8.56122e-05	5.56473e-05	1.53848	0.0710126	1.53848
Blank (H2O)	I04	13.5118	14.1333	8.56122e-05	5.56473e-05	1.53848	0.0710126	1.53848
Blank (H2O)	O23	13.5118	14.1333	8.56122e-05	5.56473e-05	1.53848	0.0710126	1.53848
UniSp3 IPC	I16	-3.79857	-3.39451	13.915	10.516	1.32323	0.0738831	1.32323
hsa-miR-15a-5p	C22	0.588523	-0.400669	0.665023	1.32012	0.50376	0.0866488	-1.98507
hsa-miR-210	M04	4.65889	4.00621	0.0395853	0.0622316	0.636097	0.0889716	-1.57209
hsa-miR-148b-3p	I01	1.73626	1.24588	0.300147	0.421652	0.711835	0.0946214	-1.40482
hsa-miR-101-3p	K09	1.48861	0.880542	0.356356	0.543163	0.656075	0.101977	-1.52422
hsa-miR-324-3p	O04	3.12412	2.46092	0.114696	0.181631	0.631477	0.108341	-1.58359
UniSp3 IPC	A21	-3.82525	-3.45482	14.1747	10.9649	1.29274	0.109089	1.29274
hsa-miR-497-5p	E14	7.40161	6.37698	0.00591418	0.012032	0.491538	0.110301	-2.03443
hsa-miR-136-5p	G02	6.89827	6.50917	0.0083833	0.0109785	0.763609	0.111046	-1.30957
UniSp6	G21	-3.29924	-2.64264	9.844	6.24473	1.57637	0.11622	1.57637
hsa-miR-10b-5p	M17	5.74887	4.98224	0.0185959	0.0316372	0.587786	0.117241	-1.7013
hsa-miR-30c-5p	G07	2.26593	1.42907	0.207916	0.371369	0.559864	0.117506	-1.78615
hsa-miR-181a-5p	A03	1.82982	1.36501	0.281299	0.388232	0.724564	0.118316	-1.38014
hsa-miR-106b-5p	G06	1.38353	0.623853	0.38328	0.648936	0.590628	0.123132	-1.69311
hsa-let-7e-5p	C23	3.67773	3.14625	0.0781434	0.11295	0.691842	0.12555	-1.44542
hsa-miR-182-5p	O06	10.9545	9.84583	0.00050391	0.0010867	0.463707	0.129622	-2.15654
hsa-miR-22-5p	K18	5.46727	4.6984	0.0226041	0.038516	0.586875	0.134525	-1.70394
UniSp3 IPC	E21	-3.75993	-3.36975	13.5472	10.337	1.31055	0.134818	1.31055
hsa-let-7b-5p	G03	0.685636	-0.232371	0.621732	1.17476	0.52924	0.157456	-1.8895
hsa-miR-186-5p	I09	1.95858	1.1935	0.257282	0.43724	0.588422	0.168116	-1.69946
hsa-miR-338-3p	K19	4.35136	3.28439	0.0489903	0.102636	0.47732	0.169147	-2.09503
hsa-miR-19b-3p	O13	-2.22198	-2.83382	4.66532	7.12961	0.654359	0.170777	-1.52821
hsa-miR-194-5p	E02	5.40147	4.01432	0.023659	0.0618829	0.382319	0.171889	-2.61561
hsa-miR-23a-3p	K13	-2.53539	-3.17493	5.79735	9.03127	0.641919	0.179369	-1.55783
hsa-miR-421	G18	5.81238	5.30771	0.0177951	0.0252476	0.70482	0.18366	-1.4188
hsa-miR-331-3p	M01	3.43817	3.09808	0.0922587	0.116784	0.789992	0.195826	-1.26584
hsa-miR-150-5p	O17	1.96185	0.291127	0.2567	0.817263	0.314097	0.197605	-3.18373
hsa-miR-505-3p	A16	4.58642	3.54362	0.0416247	0.0857557	0.485386	0.203213	-2.06021
hsa-miR-122-5p	K05	2.74606	-0.381891	0.149058	1.30305	0.114392	0.208464	-8.7419
hsa-miR-106a-5p	A23	-1.69702	-2.08894	3.24229	4.25436	0.762111	0.218622	-1.31215
hsa-miR-29b-2-5p	O22	8.14552	7.68874	0.00353146	0.00484685	0.728608	0.218875	-1.37248
hsa-miR-374a-5p	M16	4.4793	4.11836	0.0448329	0.057577	0.778659	0.22005	-1.28426
hsa-miR-132-3p	E18	5.88307	4.96691	0.0169441	0.0319749	0.529919	0.221145	-1.88708
hsa-miR-143-3p	C09	4.34301	2.96699	0.0492748	0.127893	0.385281	0.23149	-2.59551
hsa-miR-22-3p	O09	1.38284	0.754058	0.383462	0.592933	0.646721	0.235417	-1.54626
hsa-miR-146b-5p	G22	6.62578	6.29981	0.0101261	0.0126931	0.797759	0.235865	-1.25351
hsa-miR-25-3p	E19	-0.79416	-1.5356	1.73407	2.89909	0.598142	0.237946	-1.67184
hsa-miR-152	G05	4.19685	3.69732	0.0545282	0.0770896	0.707335	0.24088	-1.41376
UniSp3 IPC	C21	-3.67226	-3.41471	12.7485	10.6642	1.19545	0.244389	1.19545
hsa-miR-30d-5p	I07	4.65739	3.67736	0.0396265	0.0781637	0.506968	0.24493	-1.97251
hsa-miR-532-3p	C20	4.50673	3.63047	0.0439884	0.0807456	0.544778	0.245224	-1.83561
hsa-miR-140-5p	K02	4.00288	3.1022	0.0623753	0.116452	0.535634	0.247126	-1.86695
hsa-miR-363-3p	M14	4.06327	3.16523	0.0598182	0.111473	0.536614	0.247589	-1.86354
hsa-miR-20a-5p	I03	-1.44047	-1.76741	2.7141	3.40443	0.797225	0.248362	-1.25435
hsa-miR-27b-3p	A09	1.10008	0.297313	0.466489	0.813767	0.573247	0.251075	-1.74445
hsa-miR-95	O14	10.7517	9.44334	0.000579983	0.00143639	0.403778	0.254128	-2.47661
hsa-miR-30a-5p	C11	6.4641	4.85477	0.0113269	0.0345596	0.32775	0.260444	-3.05111
hsa-miR-29a-3p	O15	3.42834	2.36033	0.0928894	0.194746	0.476977	0.275126	-2.09654
hsa-miR-502-3p	A02	6.15645	5.28626	0.0140192	0.0256258	0.547074	0.276525	-1.8279
hsa-miR-99a-5p	I23	4.72743	3.43319	0.0377487	0.0925781	0.40775	0.284743	-2.45249
hsa-miR-660-5p	E04	3.42112	2.45113	0.0933557	0.182867	0.51051	0.28755	-1.95882
hsa-miR-378a-3p	I08	4.87237	3.6577	0.0341406	0.0792362	0.430872	0.297052	-2.32088
hsa-miR-142-3p	M03	-0.229283	-0.491362	1.17225	1.40577	0.833886	0.301188	-1.19921
hsa-miR-29a-5p	M20	7.98869	7.51643	0.003937	0.0054617	0.720838	0.302906	-1.38727
hsa-miR-20b-5p	C14	7.63412	6.75164	0.00503384	0.00928015	0.542431	0.305352	-1.84355
hsa-miR-320a	K17	1.72068	0.834905	0.303406	0.56062	0.541198	0.310249	-1.84775
hsa-miR-215	K15	2.99962	2.04662	0.125033	0.242051	0.516557	0.323589	-1.9359
hsa-miR-195-5p	M19	7.44663	6.68789	0.00573247	0.0096994	0.591013	0.331792	-1.69201
hsa-miR-365a-3p	K11	6.35514	4.57324	0.0122155	0.0420067	0.290799	0.332084	-3.4388
hsa-miR-144-5p	M02	6.08241	4.7402	0.0147575	0.037416	0.394418	0.333861	-2.53538
hsa-miR-128	E09	3.77975	3.44388	0.0728086	0.0918941	0.79231	0.34105	-1.26213
hsa-miR-652-3p	A01	0.791836	0.647119	0.577609	0.638554	0.904557	0.345453	-1.10551
hsa-miR-766-3p	M08	2.46874	3.41672	0.180649	0.0936405	1.92918	0.363443	1.92918
hsa-miR-423-3p	K14	0.195482	0.382167	0.873281	0.767284	1.13815	0.364294	1.13815
hsa-miR-425-3p	E16	4.34481	3.97474	0.0492132	0.0636039	0.773745	0.364812	-1.29241
hsa-miR-21-5p	O16	-1.70718	-2.36067	3.26521	5.13609	0.63574	0.374438	-1.57297
hsa-miR-154-5p	A08	8.23874	7.6424	0.0033105	0.00500506	0.66143	0.375551	-1.51188
hsa-miR-326	G14	4.255	4.5842	0.0523743	0.0416887	1.25632	0.382829	1.25632
hsa-miR-19a-3p	M09	-1.23388	-1.55947	2.35198	2.94745	0.797973	0.384257	-1.25318
hsa-miR-16-2-3p	I24	4.60148	3.76721	0.0411923	0.0734439	0.560868	0.384269	-1.78295
hsa-miR-144-3p	M11	2.69557	2.06379	0.154367	0.239187	0.645379	0.386804	-1.54948
hsa-miR-222-3p	C13	1.7323	1.05394	0.300972	0.481651	0.624875	0.387486	-1.60032
hsa-miR-342-3p	C15	2.80781	1.92078	0.142812	0.264111	0.540728	0.387492	-1.84936
hsa-miR-27a-3p	A24	3.13489	2.4912	0.113842	0.177858	0.640074	0.391195	-1.56232
hsa-miR-500a-5p	I06	8.08571	7.47431	0.00368095	0.00562352	0.654564	0.394531	-1.52773
hsa-miR-1	C02	7.00978	7.52347	0.00775969	0.00543513	1.42769	0.397014	1.42769
hsa-miR-532-5p	C24	5.10594	4.61177	0.0290375	0.0408996	0.709971	0.399127	-1.40851
hsa-miR-192-5p	M23	3.13575	2.1406	0.113775	0.226785	0.501684	0.408164	-1.99329
hsa-miR-193b-3p	I14	5.87377	4.06332	0.0170537	0.0598162	0.285102	0.40871	-3.50751
hsa-miR-204-5p	O05	6.42316	5.49144	0.011653	0.0222285	0.524236	0.419202	-1.90754
hsa-miR-99b-5p	G11	3.5598	2.93362	0.0847993	0.130886	0.647886	0.420651	-1.54348
hsa-miR-148a-3p	M15	2.56383	1.7356	0.169126	0.300283	0.563223	0.42622	-1.7755
hsa-miR-375	E03	7.245	5.73905	0.00659232	0.0187229	0.3521	0.4274	-2.8401
hsa-miR-140-3p	A12	4.4396	2.51247	0.0460836	0.175256	0.26295	0.431539	-3.803
hsa-miR-185-5p	C03	1.57891	1.3879	0.334736	0.38212	0.875997	0.432878	-1.14156
hsa-miR-26a-5p	C07	-0.275888	-0.467818	1.21074	1.38302	0.875434	0.434531	-1.14229
hsa-miR-93-3p	K24	3.94275	3.42173	0.0650301	0.0933162	0.696879	0.438336	-1.43497
hsa-miR-328	C18	1.85853	2.15873	0.275758	0.223954	1.23132	0.439299	1.23132
hsa-miR-501-3p	K12	8.37865	7.05035	0.00300451	0.00754454	0.398237	0.448784	-2.51107
hsa-miR-205-5p	G24	6.04985	4.61869	0.0150943	0.0407039	0.370833	0.450768	-2.69663
hsa-miR-200c-3p	K10	6.4814	5.82473	0.0111919	0.0176434	0.634342	0.457355	-1.57644
hsa-miR-221-3p	A05	-1.34519	-1.02544	2.54063	2.03558	1.24811	0.465211	1.24811
hsa-miR-103a-3p	K23	-0.650743	-0.282265	1.56998	1.2161	1.29099	0.492606	1.29099
hsa-let-7a-5p	E07	-0.919614	-1.1594	1.89161	2.23365	0.846871	0.49388	-1.18082
hsa-miR-409-3p	A06	5.58515	5.354	0.0208306	0.0244504	0.851952	0.500558	-1.17378
hsa-miR-190a	M18	11.761	11.0091	0.00028812	0.000485217	0.593796	0.502391	-1.68408
hsa-miR-590-5p	I19	3.49669	3.3248	0.0885915	0.0998014	0.887678	0.507596	-1.12653
hsa-miR-125b-5p	M21	2.66852	2.30006	0.157288	0.203054	0.774611	0.507887	-1.29097
hsa-miR-197-3p	G09	2.52197	1.93258	0.174106	0.26196	0.664626	0.520746	-1.50461
hsa-miR-885-5p	I18	6.95202	6.29889	0.00807669	0.0127012	0.6359	0.526882	-1.57257
hsa-miR-28-3p	O02	3.01156	3.09964	0.124002	0.116658	1.06296	0.528873	1.06296
hsa-miR-29c-3p	O12	5.2721	4.11476	0.0258785	0.0577209	0.448338	0.531795	-2.23046
hsa-miR-2110	K20	6.59337	6.11463	0.0103562	0.0144316	0.717606	0.53308	-1.39352
hsa-let-7i-5p	I11	2.69559	2.31495	0.154364	0.20097	0.768096	0.536889	-1.30192
hsa-miR-339-5p	I02	4.03695	3.75357	0.0609197	0.0741417	0.821666	0.544914	-1.21704
hsa-miR-296-5p	G12	7.27991	7.71699	0.00643471	0.00475285	1.35386	0.552296	1.35386
hsa-miR-18b-5p	O01	1.72824	1.91625	0.301819	0.264942	1.13919	0.562015	1.13919
hsa-miR-33a-5p	E23	4.99752	5.29575	0.0313037	0.0254577	1.22963	0.563569	1.22963
hsa-miR-141-3p	A20	7.16762	6.97673	0.00695555	0.00793956	0.876062	0.581231	-1.14147
hsa-miR-20a-3p	K06	6.67191	6.46664	0.0098074	0.011307	0.867375	0.584944	-1.1529
hsa-miR-361-3p	K22	7.49872	7.21155	0.00552918	0.00674696	0.819508	0.59062	-1.22024
hsa-miR-145-5p	C01	0.580558	0.243251	0.668705	0.84484	0.791518	0.593211	-1.2634
hsa-miR-155-5p	A10	6.79326	6.60655	0.00901621	0.010262	0.878605	0.593518	-1.13817
hsa-let-7b-3p	E15	5.27412	4.83149	0.0258423	0.0351218	0.735789	0.605479	-1.35909
hsa-miR-142-5p	G10	2.5822	2.18188	0.166986	0.220388	0.757691	0.606472	-1.3198
hsa-miR-18a-3p	M22	5.69082	5.34913	0.0193594	0.024533	0.789119	0.615958	-1.26724
hsa-miR-23b-3p	A18	-0.617684	-0.84382	1.53441	1.7948	0.854922	0.620023	-1.1697
hsa-miR-320b	I17	1.94405	1.60317	0.259886	0.329153	0.789559	0.623971	-1.26653
hsa-miR-424-5p	G19	6.59638	6.25759	0.0103345	0.01307	0.790704	0.628794	-1.2647
hsa-miR-93-5p	A13	-0.879908	-1.09324	1.84026	2.13353	0.862541	0.630901	-1.15937
hsa-miR-574-3p	E06	2.49742	2.24008	0.177093	0.211675	0.836624	0.633396	-1.19528
hsa-miR-199a-5p	M06	2.1271	2.59942	0.228917	0.165004	1.38734	0.644961	1.38734
hsa-miR-30b-5p	O19	0.157805	-0.00531387	0.896388	1.00369	0.893093	0.649603	-1.1197
hsa-miR-151a-5p	K03	-0.20906	0.0358421	1.15594	0.975462	1.18501	0.664064	1.18501
hsa-miR-551b-3p	E08	6.93639	6.65782	0.00816469	0.00990367	0.82441	0.671927	-1.21299
hsa-miR-376a-3p	K16	9.65029	9.3325	0.00124444	0.0015511	0.802295	0.674591	-1.24642
hsa-miR-24-3p	O21	-2.60767	-2.71058	6.09518	6.54585	0.931152	0.680793	-1.07394
hsa-miR-629-5p	K08	7.9491	7.42028	0.00404654	0.00583813	0.693122	0.68317	-1.44275
hsa-miR-34a-5p	I15	5.25857	5.75571	0.0261224	0.018508	1.41141	0.683373	1.41141
hsa-let-7f-5p	A07	2.07101	1.86616	0.237993	0.274303	0.867627	0.689966	-1.15257
hsa-miR-125a-5p	E11	1.83039	1.64884	0.281188	0.318896	0.881754	0.691904	-1.1341
hsa-miR-130b-3p	K04	6.41565	6.62218	0.0117137	0.0101514	1.1539	0.703679	1.1539
hsa-let-7d-5p	C10	1.89198	2.03079	0.269438	0.244721	1.101	0.720155	1.101
hsa-let-7d-3p	M05	-0.332355	-0.470873	1.25907	1.38595	0.908452	0.722923	-1.10077
hsa-miR-92a-3p	M12	-1.84947	-2.18801	3.60369	4.55675	0.790846	0.726022	-1.26447
hsa-miR-139-5p	E01	1.5902	1.84859	0.332126	0.277664	1.19614	0.73099	1.19614
hsa-miR-10a-5p	A22	8.71509	8.37396	0.00237956	0.00301429	0.789425	0.731444	-1.26674
hsa-miR-374b-5p	A11	2.58349	2.82588	0.166837	0.141035	1.18295	0.741971	1.18295
hsa-miR-335-5p	O03	4.66534	4.78637	0.0394087	0.0362376	1.08751	0.743197	1.08751
hsa-miR-130a-3p	E10	3.39506	3.47183	0.0950574	0.0901309	1.05466	0.751795	1.05466
hsa-miR-346	I12	10.5692	10.0637	0.000658172	0.000934413	0.70437	0.754406	-1.41971
hsa-miR-543	O20	6.86115	6.75671	0.0086018	0.00924756	0.930169	0.763651	-1.07507
hsa-miR-107	G23	1.57619	1.46707	0.335367	0.361716	0.927156	0.76727	-1.07857
hsa-miR-151a-3p	M24	2.91568	2.80256	0.132523	0.143333	0.924581	0.778259	-1.08157
hsa-miR-486-5p	C05	-1.93206	-2.09864	3.81598	4.28307	0.890946	0.790845	-1.1224
hsa-miR-133b	C08	5.56898	5.78728	0.0210654	0.0181074	1.16336	0.799964	1.16336
hsa-miR-484	A19	-0.548302	-0.471231	1.46236	1.38629	1.05487	0.803568	1.05487
hsa-miR-106b-3p	O10	5.10289	5.02987	0.0290989	0.0306096	0.950647	0.824861	-1.05192
hsa-miR-423-5p	K07	1.47478	1.42004	0.359789	0.373702	0.962771	0.825247	-1.03867
hsa-miR-495-3p	O24	7.04493	7.12472	0.00757292	0.00716551	1.05686	0.857595	1.05686
hsa-miR-425-5p	I10	0.751787	0.702218	0.593868	0.614627	0.966225	0.857732	-1.03496
hsa-miR-339-3p	A04	4.72368	4.67644	0.037847	0.0391066	0.96779	0.866974	-1.03328
hsa-miR-191-5p	I21	-0.695911	-0.74675	1.61991	1.67801	0.965375	0.867282	-1.03587
hsa-miR-16-5p	G01	-5.39084	-5.49586	41.9569	45.1251	0.929791	0.867616	-1.07551
hsa-miR-127-3p	I20	6.76232	6.88939	0.00921168	0.00843502	1.09208	0.869197	1.09208
hsa-miR-223-5p	G20	6.88239	6.93681	0.00847606	0.0081623	1.03844	0.871875	1.03844
hsa-miR-92b-3p	A14	7.2926	7.14876	0.00637837	0.00704709	0.905107	0.875431	-1.10484
hsa-miR-301a-3p	K01	2.01426	2.0836	0.24754	0.235926	1.04923	0.892933	1.04923
hsa-miR-133a	C12	6.56728	6.74417	0.0105451	0.00932832	1.13044	0.898762	1.13044
hsa-miR-28-5p	E12	4.10951	4.04706	0.0579313	0.0604943	0.957632	0.906483	-1.04424
hsa-miR-485-3p	E13	7.62307	7.64126	0.00507256	0.005009	1.01269	0.927614	1.01269
hsa-let-7g-5p	O07	-0.242534	-0.285694	1.18307	1.219	0.970527	0.933884	-1.03037
hsa-miR-199a-3p	O11	1.19536	1.23606	0.436677	0.424531	1.02861	0.934459	1.02861
hsa-miR-584-5p	M10	6.35026	6.32081	0.0122569	0.0125097	0.979791	0.96329	-1.02063
hsa-miR-451a	E05	-5.34279	-5.36637	40.5825	41.2514	0.983785	0.965195	-1.01648
hsa-miR-605	M07	10.688	10.6675	0.000606181	0.00061483	0.985933	0.977883	-1.01427
hsa-miR-18a-5p	E22	1.56956	1.58627	0.336911	0.33303	1.01165	0.980725	1.01165
hsa-miR-146a-5p	G15	0.727237	0.735414	0.60406	0.600646	1.00568	0.98397	1.00568
